# Supplementary material for: The Laccase Family Gene CsLAC37 Participates in Resistance to Colletotrichum gloeosporioides Infection in Tea Plants
Source: Plants (Basel). 2024 Mar 19;13(6):884. doi: 10.3390/plants13060884 (PMC10975366; doi:10.3390/plants13060884)
Supplement: Supplementary file 1 [file plants-13-00884-s001.zip › Table S1.xlsx]

## Sheet: Sheet1
Table S1 Primers or probes used in this study
Primer name	Primer or probe sequence (F)	Primer or probe sequence (R)
CsLAC37-F	GCAGTGAGACTTTGAGAATA	TCAAGTACGAAGGCGGTTT
qRT-PCR-CsLAC37	TAGCAAGAGTCTCGTTATC	CCGTGTGTATTTAGTTTCC
CsLAC37(Xbal-I)	TCCGGAGCTAGCTCTAGAATGGAGTTCAAGAAAAGCTTGA	CTTGCTCACCATGGATCCACAAGGATTCAAGTACGAAGG
CsLAC37-AsODN-1	TGCCTTGGTTCTTCACATTC	─
CsLAC37-AsODN-2	TCGCAGTTGTGGTAGTGTTA	─
CsLAC37-AsODN-3	GCATTGGATGATTTTCGGCA	─
