# Supplementary material for: The Laccase Family Gene CsLAC37 Participates in Resistance to Colletotrichum gloeosporioides Infection in Tea Plants
Source: Plants (Basel). 2024 Mar 19;13(6):884. doi: 10.3390/plants13060884 (PMC10975366; doi:10.3390/plants13060884)
Supplement: Supplementary file 1 [file plants-13-00884-s001.zip › Table S2.xlsx]

## Sheet: Sheet1
Table S2 The full-length of CDs and amino acid sequence of CsLAC37
ID	Sequence
CDs	ATGGAGTTCAAGAAAAGCTTGAACTTGGAGCTCCTAGTGGCTTTGCTCTTGAATGTGTGTGTTTTTTGTATCTCCGCCAAGCCCATCCCTACCATTAATTGGGTTCTGACGGAAACTAAATACACACGGTTGTGTAGCACAAAGAAGATATTGACAGTAAATGGACTATTTCCAGGGCCAACTTTGCGTGTCCACAAAGGTGATAGAATTATAGTGAATGTGAAGAACCAAGGCAAGTATAATGTCACCATTCACTGGCATGGAGTAGAGCAACCAAGAAATCCGTGGTCAGATGGACCAGAATATATCGCACAGTGTCCTATCAAACCAGGAGCAAATTTCAGTTATGATATCATATTCTCAGAGGAGGAAGGAACCTTATGGTGGCATGCTCACAGT…
Amino acid	MEFKKSLNLELLVALLLNVCVFCISAKPIPTINWVLTETKYTRLCSTKKILTVNGLFPGPTLRVHKGDRIIVNVKNQGKYNVTIHWHGVEQPRNPWSDGPEYIAQCPIKPGANFSYDIIFSEEEGTLWWHAHSDWSRATVHGPIIVYPKAGTTYPFPMPDAEFPIVLASWFKGDVMEIIQEALISGDEPNKSDALTINGQPGDLYNCSKRGTFKILFDYGKTYLLRVINSIMNEEMFFMVAGHKLTVVGMDGAYIKPLNTRYILITPGQVMDILVTANRRRSHYYMAARASAGVVYDNTTTTAIIQYSGNYTIPSTPKFPNLPNYTDIDAVTNFVRRIKALASKEHPIDVPKKVDTRLFITISVGTLPCATNGSCTGPNGNKLAGSLNNASFENPEIDV…
